# Supplementary material for: Scanner‐agnostic dynamic jaw motion generation from virtual static excursive records using open‐source Python‐based artificial intelligence (AI) interpolation
Source: J Prosthodont. 2025 Nov 14;35(3):407–13. doi: 10.1111/jopr.70051 (PMC12990027; doi:10.1111/jopr.70051)
Supplement: Supplementary file 1 — Supplementary Material 1. A predefined script file used for programming in the script‐based programming language program (Python 3.13.2; Python Software Foundation). [file JOPR-35-407-s002.py]

import tkinter as tk
from tkinter import filedialog, messagebox
import numpy as np
import xml.etree.ElementTree as ET

# If you want to load STL files, ensure you have numpy-stl installed.
try:
    from stl import mesh
except ImportError:
    mesh = None

N_QUANTS = 100  # number of quant points to generate per track

def parse_vector(text):
    """Parse a comma-separated vector string into a list of three floats."""
    try:
        parts = [float(p.strip()) for p in text.split(",")]
        if len(parts) != 3:
            raise ValueError("Enter exactly three comma-separated numbers.")
        return parts
    except Exception as e:
        raise ValueError(f"Error parsing vector: {e}")

def generate_three_marks(point, offset_x=40.0, offset_y=20.0):
    """
    Given a single point, generate three marks.
    Here mark_1 is the original point.
    mark_2 subtracts offset_x from X and adds offset_y to Y.
    mark_3 subtracts offset_x from X and subtracts offset_y from Y.
    """
    p = np.array(point, dtype=float)
    mark1 = p
    mark2 = [p[0] - offset_x, p[1] + offset_y, p[2]]
    mark3 = [p[0] - offset_x, p[1] - offset_y, p[2]]
    return {"mark_1": mark1, "mark_2": mark2, "mark_3": mark3}

def generate_quant_points(start, extreme, n=N_QUANTS):
    """Linearly interpolate n points between start and extreme."""
    start = np.array(start, dtype=float)
    extreme = np.array(extreme, dtype=float)
    return [start + (i/(n-1)) * (extreme - start) for i in range(n)]

def create_xml(occlusion_point, movements_points, upper_points):
    """
    Build an XML tree.
    
    Parameters:
      occlusion_point: a list of 3 floats from which three marks will be generated.
      movements_points: a dict mapping movement names (e.g. "laterotrusion right")
                         to a single extreme position (list of 3 floats) for that movement.
      upper_points: a dict with keys 'mark_1', 'mark_2', 'mark_3' for the maxilla scan.
    """
    root = ET.Element("dental_measurement")
    
    # Set header to values expected by exocad.
    ET.SubElement(root, "program").text = "SherifJawMotion"
    ET.SubElement(root, "program_version").text = "1001"
    ET.SubElement(root, "bite_fork_name").text = "SherifJawMotion"
    ET.SubElement(root, "bite_fork_id").text = "SherifJawMotion"
    ET.SubElement(root, "coordinate_system").text = "upper_arch"
    
    # Add upper_position element (maxilla scan)
    upper_position = ET.SubElement(root, "upper_position")
    points_elem = ET.SubElement(upper_position, "points")
    for mark in ['mark_1', 'mark_2', 'mark_3']:
        mark_elem = ET.SubElement(points_elem, mark)
        x, y, z = upper_points[mark]
        ET.SubElement(mark_elem, "x").text = f"{x:.6f}"
        ET.SubElement(mark_elem, "y").text = f"{y:.6f}"
        ET.SubElement(mark_elem, "z").text = f"{z:.6f}"
    
    # Create occlusion positions from the single occlusion point.
    occ_marks = generate_three_marks(occlusion_point)
    positions_elem = ET.SubElement(root, "positions")
    position_elem = ET.SubElement(positions_elem, "position")
    for mark in ['mark_1', 'mark_2', 'mark_3']:
        mark_elem = ET.SubElement(position_elem, mark)
        x, y, z = occ_marks[mark]
        ET.SubElement(mark_elem, "x").text = f"{x:.6f}"
        ET.SubElement(mark_elem, "y").text = f"{y:.6f}"
        ET.SubElement(mark_elem, "z").text = f"{z:.6f}"
    ET.SubElement(position_elem, "type").text = "occlusion_position"

    # Create movements element.
    movements_elem = ET.SubElement(root, "movements")
    for move_id, extreme_point in movements_points.items():
        move_marks = generate_three_marks(extreme_point)
        movement_elem = ET.SubElement(movements_elem, "movement")
        ET.SubElement(movement_elem, "id").text = move_id
        ET.SubElement(movement_elem, "type").text = move_id
        tracks_elem = ET.SubElement(movement_elem, "tracks")
        for mark in ['mark_1', 'mark_2', 'mark_3']:
            track_elem = ET.SubElement(tracks_elem, "track")
            ET.SubElement(track_elem, "frequency").text = "25"
            ET.SubElement(track_elem, "id").text = mark
            quants_elem = ET.SubElement(track_elem, "quants")
            pts = generate_quant_points(occ_marks[mark], move_marks[mark], N_QUANTS)
            for pt in pts:
                quant_elem = ET.SubElement(quants_elem, "quant")
                ET.SubElement(quant_elem, "x").text = f"{pt[0]:.6f}"
                ET.SubElement(quant_elem, "y").text = f"{pt[1]:.6f}"
                ET.SubElement(quant_elem, "z").text = f"{pt[2]:.6f}"
            ET.SubElement(track_elem, "size").text = str(len(pts))
            ET.SubElement(track_elem, "type").text = ""
        ET.SubElement(movement_elem, "type").text = "custom"
    return root

def save_xml(root, filename):
    tree = ET.ElementTree(root)
    tree.write(filename, encoding="utf-8", xml_declaration=True)

def get_stl_translation(filename):
    """Load an STL file and compute the centroid (average of vertices)."""
    if mesh is None:
        raise ImportError("numpy-stl is not installed. Please install it to load STL files.")
    stl_mesh = mesh.Mesh.from_file(filename)
    vertices = stl_mesh.vectors.reshape(-1, 3)
    centroid = np.mean(vertices, axis=0)
    return centroid.tolist()

# --- GUI code below ---

class JawMotionGUI:
    def __init__(self, master):
        self.master = master
        master.title("Jaw Motion Generator")

        # Frame for Upper Position (Maxilla Scan)
        upper_frame = tk.LabelFrame(master, text="Upper Position (Maxilla Scan) - Enter each mark as X,Y,Z")
        upper_frame.pack(padx=10, pady=5, fill="x")
        self.upper_entries = {}
        for mark in ['mark_1', 'mark_2', 'mark_3']:
            row = tk.Frame(upper_frame)
            row.pack(fill="x", padx=5, pady=2)
            tk.Label(row, text=f"{mark}:").pack(side="left")
            ent = tk.Entry(row, width=30)
            ent.pack(side="left", expand=True, fill="x")
            # Default values as per functioning file.
            if mark == "mark_1":
                ent.insert(0, "20.0, 0.0, 0.0")
            elif mark == "mark_2":
                ent.insert(0, "-20.0, 20.0, 0.0")
            elif mark == "mark_3":
                ent.insert(0, "-20.0, -20.0, 0.0")
            self.upper_entries[mark] = ent

        # Frame for occlusion (starting) input.
        occ_frame = tk.LabelFrame(master, text="Occlusion Position (Enter one point as X,Y,Z)")
        occ_frame.pack(padx=10, pady=5, fill="x")
        occ_row = tk.Frame(occ_frame)
        occ_row.pack(fill="x", padx=5, pady=2)
        tk.Label(occ_row, text="Occlusion:").pack(side="left")
        self.occ_entry = tk.Entry(occ_row, width=30)
        self.occ_entry.pack(side="left", expand=True, fill="x")
        self.occ_entry.insert(0, "20.0, 0.0, 0.0")
        occ_load_btn = tk.Button(occ_row, text="Load STL", command=lambda: self.load_stl_into(self.occ_entry))
        occ_load_btn.pack(side="left", padx=5)

        # Frame for movements input.
        self.movements = {}  # mapping movement names to their extreme point entry
        movement_names = ["laterotrusion right", "laterotrusion left", "protrusion"]
        for move in movement_names:
            frame = tk.LabelFrame(master, text=f"{move.capitalize()} Extreme Position (Enter one point as X,Y,Z)")
            frame.pack(padx=10, pady=5, fill="x")
            row = tk.Frame(frame)
            row.pack(fill="x", padx=5, pady=2)
            tk.Label(row, text=f"{move}:").pack(side="left")
            ent = tk.Entry(row, width=30)
            ent.pack(side="left", expand=True, fill="x")
            ent.insert(0, "Enter extreme X,Y,Z")
            load_btn = tk.Button(row, text="Load STL", command=lambda e=ent: self.load_stl_into(e))
            load_btn.pack(side="left", padx=5)
            self.movements[move] = ent

        # Button to generate the XML file.
        generate_btn = tk.Button(master, text="Generate Jaw Motion File", command=self.generate_file)
        generate_btn.pack(pady=10)

    def load_stl_into(self, entry):
        """Open a file dialog to choose an STL file, compute its centroid, and fill the entry."""
        filename = filedialog.askopenfilename(title="Select STL File", filetypes=[("STL Files", "*.stl"), ("All Files", "*.*")])
        if filename:
            try:
                translation = get_stl_translation(filename)
                entry.delete(0, tk.END)
                entry.insert(0, f"{translation[0]:.6f}, {translation[1]:.6f}, {translation[2]:.6f}")
            except Exception as e:
                messagebox.showerror("Error", str(e))
        else:
            messagebox.showerror("Error", "No file selected.")

    def generate_file(self):
        try:
            # Parse upper points.
            upper_points = {}
            for mark, ent in self.upper_entries.items():
                upper_points[mark] = parse_vector(ent.get())
            # Parse occlusion vector.
            occlusion_point = parse_vector(self.occ_entry.get())
            # Parse each movement's extreme position.
            moves = {}
            for move, ent in self.movements.items():
                moves[move] = parse_vector(ent.get())
            # Create XML tree.
            root = create_xml(occlusion_point, moves, upper_points)
            # Ask user where to save the file.
            filename = filedialog.asksaveasfilename(defaultextension=".xml", 
                                                    filetypes=[("XML Files", "*.xml"), ("All Files", "*.*")],
                                                    title="Save generated jaw motion file")
            if filename:
                save_xml(root, filename)
                messagebox.showinfo("Success", f"File saved as:\n{filename}")
        except Exception as e:
            messagebox.showerror("Error", str(e))

if __name__ == "__main__":
    root = tk.Tk()
    gui = JawMotionGUI(root)
    root.mainloop()
